# Supplementary material for: Robotic Pancreaticoduodenectomy in Elderly vs. Younger Patients: Systematic Review with Meta-Analysis
Source: J Clin Med. 2026 Apr 5;15(7):2744. doi: 10.3390/jcm15072744 (PMC13072716; doi:10.3390/jcm15072744)
Supplement: Supplementary file 1 [file jcm-15-02744-s001.zip]

Archive with 3 entries (3 files):
- Supplementary File S1.pdf
- Supplementary File S2.pdf
- Supplementary Tables S1-S3.pdf
